# Supplementary material for: Transposons and pathogenicity in Xanthomonas: acquisition of murein lytic transglycosylases by TnXax1 enhances Xanthomonas citri subsp. citri 306 virulence and fitness
Source: PeerJ. 2018 Dec 19;6:e6111. doi: 10.7717/peerj.6111 (PMC6304161; doi:10.7717/peerj.6111)
Supplement: Supplemental Information 8 [file peerj-06-6111-s008.xlsx]

## Sheet: NB Medium
				NB medium
	XccA				ΔmltB2.1				ΔmltB2.1-ΔmltB2.2				ΔmltB2.2
Replicate	1	2	3	4	1	2	3	4	1	2	3	4	1	2	3	4
A1	0.412	0.383	1.092	0.623	0.482	0.567	0.345	0.296	0.228	0.335	0.194	0.23	0.65	0.324	0.402	0.244
A2	1.561	0.653	0.742	0.374	0.404	0.559	0.27	0.112	0.271	0.302	0.136	0.284	0.321	0.906	0.301	0.143
A3	0.634	0.677	0.926	0.425	0.896	0.392	0.597	0.43	0.321	0.854	0.554	0.302	0.336	0.419	0.557	0.394
A4	0.236	2.096	0.679	1.013	0.303	0.668	0.982	0.136	0.385	0.605	0.781	0.333	0.622	0.373	0.357	0.314
Averages	0.71075	0.95225	0.85975	0.60875	0.52125	0.5465	0.5485	0.2435	0.30125	0.524	0.41625	0.28725	0.48225	0.5055	0.40425	0.27375
	Average	0.782875			Average	0.464938			Average	0.382188			Average	0.416438
	STDEV	0.1324			STDEV	0.128297			STDEV	0.0959623			STDEV	0.0905147

## Sheet: XVM2 MEDIUM
			XVM2 medium
	XccA				ΔmltB2.1				ΔmltB2.1-ΔmltB2.2				ΔmltB2.2
Replicate	1	2	3	4	1	2	3	4	1	2	3	4	1	2	3	4
A1	2.054	4.47	4.83	2.829	2.596	4.73	1.804	1.662	2.167	2.558	1.187	1.184	2.087	1.676	2.079	1.709
A2	1.972	2.829	3.02	4.41	1.659	1.844	2.503	1.493	1.797	1.687	1.899	2.113	2.394	1.927	2.145	1.668
A3	3.41	2.587	2.068	2.643	2.284	2.404	1.915	2.093	1.982	1.992	1.623	2.594	1.714	2.059	1.762	1.638
A4	3.111	2.926	3.417	2.656	2.921	2.884	2.557	1.612	1.931	1.649	1.856	2.686	1.502	1.368	1.529	1.251
Average	2.63675	3.203	3.33375	3.1345	2.365	2.9655	2.19475	1.715	1.96925	1.9715	1.64125	2.14425	1.92425	1.7575	1.87875	1.5665
	Average	3.077			Average	2.31006			Average	1.93156			Average	1.78175
	STDEV	0.264066			STDEV	0.447217			STDEV	0.182025			STDEV	0.138416
