# Supplementary material for: Transposons and pathogenicity in Xanthomonas: acquisition of murein lytic transglycosylases by TnXax1 enhances Xanthomonas citri subsp. citri 306 virulence and fitness
Source: PeerJ. 2018 Dec 19;6:e6111. doi: 10.7717/peerj.6111 (PMC6304161; doi:10.7717/peerj.6111)
Supplement: Supplemental Information 10 [file peerj-06-6111-s010.xlsx]

## Sheet: ex planta
Plate 1										1	2	3	4	5	6
2017-11-14									A	SPL1	SPL1	SPL1				Well ID
09:11:42									B	SPL2	SPL2	SPL2	SPL6	SPL6	SPL6	Well ID
Synergy H1									C	SPL3	SPL3	SPL3	BLK	BLK	BLK	Well ID
1410023									D							Well ID
Reader
Nunclon 24 well (Use plate lid)
Setpoint 29°C
Preheat before moving to next step
Absorbance Endpoint
Full Plate
Wavelengths: 600
Pathlength Correction: 977 / 900
Absorbance at 1 cm: 0,18
Read Speed: Normal, Delay: 100 msec, Measurements/Data Point: 8
Double Orbital: 0:30 (MM:SS)
Frequency: 282 cpm (3 mm)
Runtime 48:00:00 (HH:MM:SS), Interval 0:30:00, 97 Reads
Double Orbital: Continuous
Frequency: 282 cpm (3 mm)
Absorbance Endpoint
Full Plate
Wavelengths: 600
Read Speed: Normal, Delay: 100 msec, Measurements/Data Point: 8
					ΔmltB2.2 (1)	ΔmltB2.2 (2)	ΔmltB2.1 (3)		ΔmltB2.2 (1)	ΔmltB2.2 (2)	ΔmltB2.2 (3)			XccA (1)	Xcca (2)	XccA (3)			ΔmltB2.1-ΔmltB2.2 (1)	ΔmltB2.1-ΔmltB2.2 (2)	ΔmltB2.1-ΔmltB2.2 (3)			nb	nb	nb
			Time	T° Read 2:600	A1	A2	A3		B1	B2	B3			B4	B5	B6			C1	C2	C3			C4	C5	C6
			00:29:46	29.1	0.199	0.205	0.209		0.2	0.202	0.212			0.311	0.298	0.287			0.249	0.254	0.262			0.099	0.099	0.098
			00:59:46	29.2	0.216	0.224	0.228		0.216	0.222	0.233			0.338	0.324	0.31			0.271	0.28	0.286			0.099	0.1	0.098
			01:29:46	29.2	0.238	0.247	0.252		0.235	0.246	0.256			0.372	0.353	0.337			0.3	0.31	0.318			0.098	0.1	0.099
			01:59:46	29.2	0.263	0.274	0.28		0.257	0.271	0.282			0.411	0.389	0.37			0.335	0.347	0.356			0.098	0.1	0.099
			02:29:46	29.1	0.291	0.303	0.309		0.283	0.298	0.312			0.45	0.425	0.405			0.377	0.39	0.399			0.098	0.1	0.103
			02:59:46	29.1	0.322	0.336	0.341		0.314	0.33	0.345			0.494	0.467	0.445			0.423	0.437	0.463			0.098	0.1	0.099
			03:29:46	29.1	0.358	0.373	0.378		0.349	0.367	0.384			0.545	0.514	0.491			0.472	0.489	0.5			0.098	0.1	0.1
			03:59:46	29.1	0.398	0.415	0.421		0.385	0.407	0.427			0.599	0.567	0.542			0.527	0.542	0.552			0.098	0.1	0.099
			04:29:46	29.1	0.443	0.462	0.464		0.424	0.45	0.469			0.65	0.617	0.592			0.585	0.596	0.609			0.098	0.1	0.099
			04:59:46	29	0.492	0.512	0.514		0.467	0.495	0.514			0.7	0.666	0.644			0.636	0.645	0.658			0.098	0.1	0.107
			05:29:46	29	0.547	0.57	0.57		0.515	0.542	0.563			0.745	0.71	0.692			0.681	0.688	0.701			0.098	0.1	0.107
			05:59:46	29.1	0.606	0.626	0.626		0.565	0.592	0.616			0.784	0.75	0.735			0.725	0.728	0.743			0.098	0.1	0.099
			06:29:46	29.1	0.66	0.674	0.678		0.616	0.642	0.666			0.819	0.787	0.774			0.765	0.766	0.781			0.098	0.099	0.099
			06:59:46	29	0.708	0.718	0.721		0.666	0.694	0.716			0.852	0.82	0.81			0.803	0.803	0.818			0.098	0.1	0.099
			07:29:46	29	0.75	0.756	0.762		0.712	0.738	0.76			0.883	0.851	0.846			0.84	0.837	0.853			0.099	0.1	0.099
			07:59:46	29	0.789	0.794	0.799		0.754	0.778	0.8			0.913	0.88	0.876			0.874	0.87	0.887			0.098	0.1	0.099
			08:29:46	29	0.826	0.829	0.834		0.793	0.816	0.835			0.941	0.907	0.905			0.906	0.902	0.919			0.099	0.1	0.099
			08:59:46	29	0.862	0.863	0.869		0.829	0.849	0.868			0.967	0.933	0.933			0.937	0.933	0.951			0.098	0.1	0.107
			09:29:46	29	0.896	0.896	0.903		0.862	0.879	0.898			0.994	0.958	0.959			0.966	0.961	0.981			0.099	0.1	0.099
			09:59:46	29.1	0.929	0.928	0.933		0.892	0.904	0.926			1.017	0.979	0.981			0.993	0.988	1.009			0.099	0.1	0.101
			10:29:46	29	0.96	0.958	0.963		0.92	0.928	0.952			1.04	1.002	1.003			1.019	1.015	1.038			0.099	0.1	0.099
			10:59:46	29	0.991	0.989	0.993		0.949	0.952	0.976			1.062	1.024	1.024			1.043	1.039	1.063			0.099	0.1	0.099
			11:29:46	29.1	1.02	1.02	1.024		0.975	0.975	1.002			1.083	1.042	1.043			1.063	1.063	1.088			0.099	0.1	0.099
			11:59:46	29	1.049	1.048	1.05		0.996	0.997	1.022			1.103	1.061	1.06			1.082	1.084	1.111			0.099	0.1	0.1
			12:29:46	29	1.074	1.071	1.076		1.016	1.019	1.045			1.121	1.079	1.076			1.098	1.103	1.129			0.099	0.1	0.099
			12:59:46	29	1.096	1.099	1.101		1.029	1.036	1.065			1.138	1.094	1.09			1.11	1.119	1.145			0.099	0.1	0.099
			13:29:46	29	1.118	1.119	1.123		1.048	1.056	1.085			1.155	1.11	1.106			1.121	1.132	1.159			0.099	0.1	0.099
			13:59:46	29	1.137	1.14	1.144		1.064	1.071	1.104			1.169	1.125	1.119			1.13	1.143	1.17			0.099	0.1	0.099
			14:29:46	29.1	1.153	1.159	1.164		1.079	1.088	1.123			1.182	1.139	1.129			1.14	1.153	1.182			0.099	0.1	0.099
			14:59:46	29.1	1.17	1.172	1.176		1.095	1.103	1.141			1.195	1.153	1.141			1.149	1.161	1.187			0.099	0.1	0.1
			15:29:46	29.1	1.178	1.186	1.188		1.109	1.116	1.155			1.203	1.163	1.149			1.157	1.168	1.197			0.099	0.1	0.099
			15:59:46	29	1.188	1.198	1.205		1.12	1.129	1.17			1.213	1.172	1.158			1.164	1.176	1.206			0.099	0.101	0.099
			16:29:46	29	1.196	1.204	1.209		1.13	1.14	1.182			1.218	1.182	1.164			1.172	1.184	1.215			0.099	0.1	0.104
			16:59:46	29	1.204	1.214	1.218		1.137	1.15	1.193			1.221	1.19	1.169			1.177	1.189	1.222			0.099	0.1	0.099
			17:29:46	29	1.211	1.221	1.226		1.143	1.159	1.201			1.226	1.195	1.174			1.18	1.194	1.229			0.099	0.1	0.099
			17:59:46	29	1.219	1.23	1.233		1.152	1.167	1.21			1.226	1.201	1.18			1.184	1.2	1.234			0.1	0.1	0.099
			18:29:46	29.1	1.225	1.232	1.237		1.156	1.173	1.214			1.228	1.203	1.185			1.186	1.202	1.237			0.1	0.102	0.099
			18:59:46	29	1.233	1.237	1.246		1.16	1.178	1.218			1.228	1.204	1.187			1.187	1.204	1.239			0.1	0.1	0.1
			19:29:46	29	1.233	1.244	1.25		1.164	1.182	1.221			1.223	1.202	1.188			1.185	1.204	1.243			0.1	0.1	0.1
			19:59:46	29	1.237	1.245	1.255		1.168	1.183	1.222			1.219	1.199	1.19			1.188	1.208	1.243			0.1	0.1	0.099
			20:29:46	29.1	1.236	1.248	1.255		1.171	1.187	1.223			1.217	1.198	1.188			1.179	1.205	1.241			0.1	0.1	0.099
			20:59:46	29	1.24	1.249	1.255		1.173	1.189	1.223			1.214	1.197	1.19			1.175	1.201	1.238			0.1	0.103	0.099
			21:29:46	29	1.238	1.248	1.254		1.171	1.185	1.221			1.213	1.195	1.185			1.175	1.195	1.236			0.1	0.1	0.099
			21:59:46	29	1.234	1.244	1.25		1.174	1.183	1.219			1.21	1.194	1.188			1.168	1.187	1.234			0.1	0.1	0.106
			22:29:46	29.1	1.235	1.245	1.249		1.174	1.181	1.219			1.206	1.19	1.181			1.166	1.185	1.229			0.1	0.1	0.099
			22:59:46	29.1	1.231	1.241	1.25		1.167	1.176	1.214			1.203	1.187	1.181			1.159	1.183	1.229			0.1	0.1	0.099
			23:29:46	29	1.23	1.24	1.248		1.169	1.174	1.212			1.201	1.184	1.181			1.152	1.177	1.219			0.1	0.1	0.099
			23:59:46	29	1.227	1.238	1.242		1.166	1.173	1.21			1.197	1.18	1.178			1.141	1.173	1.212			0.1	0.1	0.099
			1 day, 0:29:46	29.1	1.218	1.232	1.237		1.159	1.169	1.205			1.191	1.175	1.171			1.13	1.165	1.205			0.099	0.1	0.099
			1 day, 0:59:46	29	1.214	1.222	1.226		1.157	1.169	1.204			1.187	1.169	1.167			1.135	1.157	1.198			0.099	0.1	0.099
			1 day, 1:29:46	29	1.202	1.216	1.221		1.154	1.165	1.199			1.182	1.167	1.163			1.123	1.151	1.188			0.099	0.1	0.102
			1 day, 1:59:46	29	1.194	1.205	1.211		1.149	1.155	1.196			1.178	1.16	1.16			1.115	1.15	1.182			0.099	0.1	0.099
			1 day, 2:29:46	29.1	1.189	1.202	1.208		1.144	1.154	1.195			1.172	1.156	1.154			1.107	1.137	1.17			0.099	0.1	0.099
			1 day, 2:59:46	29	1.183	1.192	1.197		1.14	1.146	1.191			1.168	1.151	1.149			1.095	1.126	1.156			0.099	0.1	0.099
			1 day, 3:29:46	29	1.172	1.183	1.19		1.132	1.143	1.185			1.162	1.144	1.145			1.083	1.115	1.137			0.099	0.1	0.099
			1 day, 3:59:46	29	1.16	1.175	1.177		1.128	1.14	1.179			1.153	1.139	1.141			1.068	1.098	1.119			0.099	0.1	0.099
			1 day, 4:29:46	29	1.146	1.159	1.165		1.124	1.135	1.175			1.148	1.133	1.131			1.058	1.085	1.099			0.099	0.1	0.099
			1 day, 4:59:46	29	1.136	1.144	1.151		1.12	1.126	1.169			1.14	1.127	1.128			1.043	1.065	1.079			0.098	0.1	0.099
			1 day, 5:29:46	29	1.126	1.129	1.137		1.109	1.12	1.168			1.131	1.117	1.123			1.031	1.054	1.062			0.098	0.1	0.099
			1 day, 5:59:46	29	1.111	1.115	1.125		1.101	1.117	1.159			1.122	1.111	1.113			1.021	1.039	1.044			0.098	0.102	0.099
			1 day, 6:29:46	29	1.101	1.103	1.113		1.099	1.109	1.146			1.111	1.101	1.104			1.011	1.026	1.029			0.098	0.1	0.099
			1 day, 6:59:46	29	1.1	1.09	1.1		1.089	1.104	1.138			1.1	1.093	1.094			1.002	1.015	1.016			0.098	0.099	0.098
			1 day, 7:29:46	29	1.093	1.081	1.097		1.082	1.096	1.131			1.089	1.082	1.083			0.991	1.003	1.004			0.098	0.099	0.099
			1 day, 7:59:46	29	1.082	1.068	1.081		1.073	1.087	1.118			1.077	1.068	1.071			0.988	0.99	0.988			0.098	0.099	0.098
			1 day, 8:29:46	29	1.062	1.057	1.065		1.064	1.079	1.103			1.062	1.056	1.058			0.986	0.977	0.974			0.098	0.099	0.101
			1 day, 8:59:46	29	1.054	1.042	1.056		1.052	1.065	1.086			1.049	1.042	1.045			0.961	0.974	0.956			0.098	0.099	0.098
			1 day, 9:29:46	29	1.039	1.031	1.042		1.044	1.052	1.074			1.036	1.03	1.036			0.952	0.951	0.94			0.098	0.099	0.099
			1 day, 9:59:46	29	1.019	1.015	1.023		1.036	1.034	1.056			1.014	1.014	1.018			0.941	0.937	0.926			0.1	0.099	0.098
			1 day, 10:29:46	29	1.004	1.001	1.015		1.022	1.018	1.037			0.993	1.002	1.006			0.928	0.921	0.91			0.098	0.099	0.1
			1 day, 10:59:46	29	0.989	0.986	0.997		1.011	1.001	1.021			0.974	0.982	0.991			0.914	0.914	0.89			0.098	0.099	0.098
			1 day, 11:29:46	29	0.972	0.963	0.976		0.994	0.983	1.004			0.954	0.964	0.976			0.902	0.894	0.877			0.098	0.099	0.098
			1 day, 11:59:46	29	0.959	0.952	0.971		0.979	0.967	0.988			0.935	0.948	0.964			0.89	0.872	0.855			0.098	0.099	0.098
			1 day, 12:29:46	29	0.945	0.937	0.948		0.961	0.951	0.97			0.916	0.934	0.952			0.875	0.861	0.833			0.098	0.099	0.098
			1 day, 12:59:46	29	0.939	0.925	0.936		0.943	0.935	0.954			0.897	0.914	0.938			0.875	0.851	0.815			0.098	0.099	0.1
			1 day, 13:29:46	29	0.917	0.912	0.92		0.925	0.921	0.937			0.881	0.898	0.924			0.843	0.827	0.803			0.098	0.099	0.098
			1 day, 13:59:46	29.1	0.908	0.896	0.91		0.909	0.904	0.92			0.862	0.879	0.912			0.83	0.816	0.777			0.099	0.099	0.099
			1 day, 14:29:46	29	0.894	0.881	0.895		0.893	0.888	0.905			0.846	0.866	0.899			0.812	0.798	0.764			0.097	0.099	0.098
			1 day, 14:59:46	29	0.884	0.87	0.884		0.878	0.873	0.89			0.829	0.852	0.887			0.792	0.782	0.75			0.097	0.099	0.098
			1 day, 15:29:46	29.1	0.87	0.853	0.873		0.86	0.859	0.874			0.816	0.833	0.875			0.777	0.766	0.731			0.098	0.102	0.098
			1 day, 15:59:46	29.1	0.864	0.845	0.855		0.847	0.842	0.855			0.806	0.819	0.86			0.764	0.752	0.711			0.097	0.099	0.098
			1 day, 16:29:46	29.1	0.844	0.833	0.845		0.833	0.83	0.846			0.792	0.808	0.848			0.746	0.739	0.701			0.097	0.099	0.098
			1 day, 16:59:46	29.1	0.836	0.821	0.833		0.819	0.812	0.83			0.779	0.796	0.832			0.737	0.725	0.684			0.097	0.099	0.098
			1 day, 17:29:46	29.1	0.82	0.808	0.821		0.807	0.799	0.813			0.771	0.784	0.819			0.722	0.714	0.666			0.097	0.099	0.107
			1 day, 17:59:46	29.1	0.813	0.801	0.81		0.796	0.779	0.801			0.753	0.764	0.806			0.715	0.705	0.654			0.097	0.099	0.1
			1 day, 18:29:46	29.1	0.798	0.782	0.795		0.779	0.773	0.788			0.742	0.758	0.797			0.699	0.69	0.639			0.097	0.099	0.098
			1 day, 18:59:46	29.1	0.786	0.773	0.783		0.769	0.753	0.773			0.729	0.746	0.785			0.693	0.68	0.636			0.097	0.098	0.098
			1 day, 19:29:46	29.1	0.785	0.763	0.774		0.75	0.739	0.761			0.712	0.733	0.773			0.68	0.669	0.618			0.097	0.098	0.098
			1 day, 19:59:46	29.1	0.769	0.751	0.761		0.738	0.721	0.748			0.705	0.723	0.758			0.664	0.658	0.61			0.097	0.098	0.097
			1 day, 20:29:46	29.1	0.751	0.741	0.752		0.72	0.713	0.737			0.689	0.709	0.748			0.659	0.647	0.599			0.097	0.098	0.1
			1 day, 20:59:46	29.1	0.744	0.733	0.745		0.701	0.701	0.721			0.675	0.694	0.733			0.648	0.635	0.583			0.097	0.098	0.099
			1 day, 21:29:46	29.1	0.728	0.722	0.737		0.691	0.688	0.704			0.668	0.684	0.727			0.635	0.627	0.57			0.099	0.098	0.097
			1 day, 21:59:46	29.1	0.716	0.712	0.727		0.684	0.674	0.695			0.657	0.668	0.718			0.622	0.614	0.565			0.097	0.098	0.098
			1 day, 22:29:46	29.1	0.705	0.7	0.714		0.672	0.66	0.685			0.644	0.661	0.702			0.616	0.605	0.564			0.097	0.099	0.097
			1 day, 22:59:46	29.1	0.694	0.69	0.705		0.659	0.646	0.667			0.631	0.65	0.692			0.605	0.596	0.538			0.097	0.098	0.097
			1 day, 23:29:46	29.1	0.683	0.68	0.694		0.65	0.638	0.661			0.622	0.64	0.692			0.595	0.587	0.527			0.097	0.098	0.097
			1 day, 23:59:46	29.1	0.677	0.67	0.686		0.636	0.625	0.652			0.617	0.623	0.675			0.585	0.58	0.524			0.097	0.098	0.099
			2 days, 0:29:46	29	0.663	0.66	0.67		0.63	0.609	0.634			0.601	0.623	0.676			0.577	0.574	0.518			0.097	0.098	0.098
Blank Read 2:600				ΔmltB2.2 (1)	ΔmltB2.2 (2)	ΔmltB2.1 (3)			ΔmltB2.2 (1)	ΔmltB2.2 (2)	ΔmltB2.2 (3)			XccA (1)	Xcca (2)	XccA (3)			ΔmltB2.1-ΔmltB2.2 (1)	ΔmltB2.1-ΔmltB2.2 (2)	ΔmltB2.1-ΔmltB2.2 (3)			nb	nb	nb
			Time	A1	A2	A3			B1	B2	B3			B4	B5	B6			C1	C2	C3			C4	C5	C6
			00:29:46	0.1	0.107	0.11			0.101	0.103	0.113			0.213	0.2	0.189			0.15	0.155	0.164			0	0.001	0
			00:59:46	0.117	0.125	0.129			0.117	0.123	0.134			0.239	0.225	0.211			0.172	0.181	0.188			0	0.001	-0.001
			01:29:46	0.139	0.148	0.153			0.136	0.147	0.157			0.273	0.254	0.238			0.201	0.211	0.219			-0.001	0.001	0
			01:59:46	0.164	0.176	0.181			0.159	0.172	0.184			0.312	0.29	0.271			0.236	0.248	0.257			-0.001	0.001	0
			02:29:46	0.19	0.203	0.208			0.183	0.198	0.211			0.35	0.325	0.305			0.276	0.289	0.299			-0.002	-0.001	0.003
			02:59:46	0.223	0.237	0.242			0.215	0.231	0.247			0.395	0.368	0.346			0.324	0.339	0.364			-0.001	0.001	0
			03:29:46	0.258	0.274	0.279			0.25	0.268	0.285			0.446	0.415	0.392			0.373	0.39	0.4			-0.001	0	0.001
			03:59:46	0.299	0.316	0.322			0.286	0.309	0.328			0.5	0.468	0.443			0.428	0.444	0.454			-0.001	0.001	0
			04:29:46	0.344	0.363	0.365			0.325	0.351	0.37			0.551	0.518	0.493			0.486	0.497	0.51			-0.001	0.001	0
			04:59:46	0.391	0.411	0.412			0.366	0.393	0.413			0.598	0.565	0.543			0.534	0.543	0.556			-0.003	-0.002	0.005
			05:29:46	0.446	0.469	0.468			0.413	0.44	0.462			0.644	0.608	0.59			0.58	0.587	0.6			-0.003	-0.002	0.005
			05:59:46	0.507	0.527	0.528			0.466	0.493	0.517			0.685	0.651	0.636			0.626	0.629	0.644			-0.001	0.001	0
			06:29:46	0.561	0.575	0.579			0.517	0.543	0.567			0.72	0.688	0.675			0.666	0.667	0.682			0	0.001	0
			06:59:46	0.609	0.619	0.623			0.567	0.595	0.617			0.753	0.721	0.711			0.704	0.704	0.719			-0.001	0.001	0
			07:29:46	0.651	0.657	0.663			0.612	0.638	0.661			0.784	0.752	0.747			0.741	0.738	0.754			-0.001	0.001	0
			07:59:46	0.69	0.695	0.7			0.655	0.679	0.701			0.814	0.781	0.777			0.775	0.771	0.788			-0.001	0.001	0
			08:29:46	0.727	0.73	0.735			0.694	0.717	0.736			0.842	0.808	0.806			0.807	0.803	0.82			-0.001	0.001	0
			08:59:46	0.76	0.762	0.768			0.728	0.747	0.766			0.866	0.831	0.831			0.835	0.831	0.849			-0.003	-0.002	0.005
			09:29:46	0.797	0.797	0.804			0.763	0.78	0.799			0.895	0.859	0.859			0.867	0.862	0.882			0	0.001	0
			09:59:46	0.83	0.828	0.833			0.792	0.804	0.826			0.917	0.879	0.882			0.893	0.888	0.91			-0.001	0	0.001
			10:29:46	0.861	0.859	0.864			0.821	0.829	0.853			0.941	0.903	0.904			0.919	0.915	0.939			-0.001	0.001	0
			10:59:46	0.892	0.89	0.894			0.849	0.853	0.877			0.963	0.925	0.925			0.944	0.94	0.964			-0.001	0.001	0
			11:29:46	0.921	0.921	0.925			0.876	0.876	0.902			0.984	0.943	0.944			0.964	0.963	0.989			-0.001	0.001	0
			11:59:46	0.949	0.948	0.95			0.896	0.897	0.923			1.004	0.961	0.96			0.982	0.985	1.012			-0.001	0	0.001
			12:29:46	0.975	0.972	0.977			0.917	0.92	0.945			1.022	0.98	0.977			0.999	1.004	1.03			0	0.001	0
			12:59:46	0.997	1	1.002			0.929	0.937	0.966			1.039	0.995	0.991			1.011	1.02	1.045			0	0.001	0
			13:29:46	1.019	1.02	1.024			0.949	0.956	0.986			1.055	1.011	1.007			1.022	1.033	1.06			0	0.001	0
			13:59:46	1.037	1.04	1.045			0.965	0.972	1.005			1.069	1.025	1.02			1.031	1.044	1.07			0	0.001	0
			14:29:46	1.053	1.059	1.065			0.98	0.989	1.024			1.082	1.039	1.03			1.041	1.053	1.082			-0.001	0.001	0
			14:59:46	1.07	1.073	1.076			0.996	1.003	1.042			1.096	1.054	1.041			1.049	1.062	1.088			0	0	0
			15:29:46	1.078	1.086	1.089			1.009	1.016	1.056			1.104	1.064	1.05			1.058	1.069	1.098			0	0.001	0
			15:59:46	1.088	1.099	1.105			1.02	1.03	1.07			1.114	1.073	1.058			1.065	1.076	1.107			-0.001	0.001	-0.001
			16:29:46	1.095	1.103	1.108			1.029	1.039	1.081			1.116	1.081	1.063			1.071	1.083	1.114			-0.002	-0.001	0.003
			16:59:46	1.105	1.115	1.118			1.038	1.051	1.094			1.122	1.091	1.07			1.078	1.09	1.123			0	0.001	0
			17:29:46	1.112	1.122	1.126			1.044	1.06	1.102			1.127	1.096	1.075			1.081	1.095	1.129			0	0.001	0
			17:59:46	1.119	1.13	1.134			1.052	1.067	1.11			1.127	1.101	1.081			1.085	1.1	1.134			0	0	-0.001
			18:29:46	1.125	1.131	1.137			1.056	1.073	1.114			1.128	1.102	1.084			1.086	1.102	1.137			-0.001	0.002	-0.001
			18:59:46	1.133	1.137	1.147			1.06	1.078	1.118			1.128	1.104	1.087			1.087	1.104	1.139			0	0	0
			19:29:46	1.133	1.144	1.15			1.064	1.083	1.121			1.124	1.102	1.088			1.086	1.104	1.143			0	0	0
			19:59:46	1.137	1.145	1.156			1.068	1.083	1.122			1.12	1.099	1.09			1.088	1.109	1.143			0	0	0
			20:29:46	1.136	1.148	1.155			1.071	1.088	1.124			1.118	1.098	1.088			1.079	1.105	1.141			0	0	-0.001
			20:59:46	1.14	1.148	1.154			1.073	1.088	1.122			1.114	1.097	1.09			1.074	1.1	1.138			-0.001	0.002	-0.002
			21:29:46	1.138	1.148	1.155			1.072	1.085	1.121			1.113	1.095	1.085			1.075	1.095	1.136			0	0	-0.001
			21:59:46	1.132	1.142	1.149			1.072	1.081	1.117			1.109	1.092	1.086			1.066	1.085	1.132			-0.002	-0.002	0.004
			22:29:46	1.136	1.146	1.15			1.074	1.081	1.12			1.106	1.091	1.081			1.066	1.085	1.13			0	0	-0.001
			22:59:46	1.131	1.142	1.151			1.067	1.076	1.115			1.104	1.087	1.081			1.06	1.083	1.13			0	0	-0.001
			23:29:46	1.131	1.141	1.148			1.07	1.075	1.113			1.101	1.084	1.082			1.052	1.077	1.12			0	0	-0.001
			23:59:46	1.128	1.139	1.143			1.067	1.073	1.111			1.098	1.081	1.078			1.042	1.073	1.113			0	0	-0.001
			1 day, 0:29:46	1.118	1.133	1.138			1.06	1.07	1.106			1.092	1.075	1.072			1.03	1.066	1.106			0	0.001	-0.001
			1 day, 0:59:46	1.115	1.123	1.127			1.058	1.069	1.105			1.088	1.07	1.067			1.035	1.058	1.099			0	0.001	-0.001
			1 day, 1:29:46	1.102	1.115	1.12			1.053	1.064	1.098			1.082	1.067	1.062			1.022	1.051	1.088			-0.001	0	0.002
			1 day, 1:59:46	1.095	1.105	1.112			1.049	1.056	1.096			1.079	1.061	1.061			1.015	1.051	1.083			0	0.001	-0.001
			1 day, 2:29:46	1.09	1.103	1.109			1.045	1.055	1.096			1.073	1.056	1.054			1.008	1.038	1.071			0	0.001	0
			1 day, 2:59:46	1.084	1.093	1.098			1.041	1.046	1.092			1.068	1.052	1.05			0.996	1.027	1.057			0	0.001	0
			1 day, 3:29:46	1.073	1.084	1.091			1.033	1.044	1.086			1.063	1.045	1.046			0.984	1.016	1.038			0	0.001	0
			1 day, 3:59:46	1.061	1.075	1.078			1.029	1.041	1.08			1.054	1.04	1.041			0.969	0.999	1.02			0	0.001	0
			1 day, 4:29:46	1.047	1.06	1.066			1.025	1.036	1.076			1.049	1.034	1.032			0.959	0.986	1			0	0.001	0
			1 day, 4:59:46	1.037	1.045	1.052			1.021	1.028	1.07			1.042	1.028	1.029			0.944	0.966	0.98			-0.001	0.001	0
			1 day, 5:29:46	1.028	1.03	1.039			1.01	1.021	1.069			1.032	1.018	1.024			0.933	0.955	0.963			-0.001	0.001	0
			1 day, 5:59:46	1.011	1.015	1.025			1.001	1.017	1.06			1.022	1.011	1.013			0.921	0.939	0.944			-0.002	0.002	-0.001
			1 day, 6:29:46	1.002	1.004	1.014			1	1.01	1.047			1.012	1.002	1.005			0.912	0.927	0.93			-0.001	0.001	0
			1 day, 6:59:46	1.002	0.991	1.002			0.99	1.006	1.039			1.002	0.994	0.996			0.904	0.916	0.917			-0.001	0.001	0
			1 day, 7:29:46	0.994	0.982	0.998			0.983	0.997	1.032			0.99	0.984	0.985			0.892	0.905	0.905			-0.001	0.001	0
			1 day, 7:59:46	0.983	0.969	0.982			0.974	0.988	1.02			0.979	0.969	0.972			0.889	0.891	0.889			0	0.001	0
			1 day, 8:29:46	0.963	0.958	0.966			0.965	0.979	1.003			0.963	0.957	0.959			0.886	0.877	0.875			-0.001	0	0.002
			1 day, 8:59:46	0.956	0.944	0.958			0.954	0.966	0.988			0.95	0.943	0.947			0.863	0.875	0.857			-0.001	0.001	0
			1 day, 9:29:46	0.94	0.932	0.943			0.945	0.953	0.975			0.937	0.932	0.937			0.853	0.852	0.841			-0.001	0.001	0
			1 day, 9:59:46	0.92	0.916	0.924			0.937	0.935	0.957			0.915	0.915	0.919			0.842	0.838	0.827			0.001	0	-0.001
			1 day, 10:29:46	0.905	0.902	0.916			0.923	0.919	0.938			0.894	0.903	0.907			0.829	0.823	0.811			-0.001	0	0.001
			1 day, 10:59:46	0.891	0.887	0.898			0.912	0.903	0.922			0.876	0.884	0.893			0.816	0.816	0.792			-0.001	0.001	0
			1 day, 11:29:46	0.874	0.865	0.878			0.895	0.884	0.906			0.855	0.866	0.878			0.804	0.796	0.779			-0.001	0.001	0
			1 day, 11:59:46	0.86	0.853	0.873			0.881	0.869	0.89			0.837	0.85	0.865			0.791	0.774	0.756			-0.001	0.001	0
			1 day, 12:29:46	0.847	0.839	0.849			0.863	0.852	0.871			0.817	0.836	0.853			0.776	0.763	0.735			-0.001	0.001	0
			1 day, 12:59:46	0.84	0.826	0.837			0.844	0.836	0.855			0.798	0.815	0.839			0.776	0.752	0.717			-0.001	0.001	0.001
			1 day, 13:29:46	0.819	0.814	0.822			0.827	0.823	0.839			0.782	0.8	0.826			0.744	0.728	0.705			-0.001	0.001	0
			1 day, 13:59:46	0.809	0.797	0.811			0.811	0.805	0.822			0.764	0.781	0.814			0.732	0.717	0.678			0	0	0
			1 day, 14:29:46	0.796	0.783	0.797			0.795	0.79	0.807			0.748	0.768	0.801			0.714	0.7	0.666			-0.001	0.001	0
			1 day, 14:59:46	0.786	0.772	0.786			0.779	0.775	0.792			0.731	0.754	0.789			0.694	0.684	0.652			-0.001	0.001	0
			1 day, 15:29:46	0.771	0.754	0.773			0.761	0.76	0.775			0.717	0.734	0.776			0.677	0.667	0.632			-0.002	0.003	-0.001
			1 day, 15:59:46	0.766	0.747	0.757			0.749	0.744	0.757			0.708	0.721	0.762			0.666	0.654	0.612			-0.001	0.001	0
			1 day, 16:29:46	0.746	0.735	0.747			0.735	0.732	0.748			0.695	0.71	0.75			0.648	0.641	0.603			-0.001	0.001	0
			1 day, 16:59:46	0.738	0.723	0.736			0.721	0.714	0.732			0.681	0.698	0.734			0.639	0.627	0.586			-0.001	0.001	0
			1 day, 17:29:46	0.72	0.707	0.721			0.706	0.698	0.712			0.67	0.684	0.718			0.621	0.614	0.565			-0.004	-0.002	0.006
			1 day, 17:59:46	0.714	0.703	0.712			0.697	0.681	0.703			0.654	0.665	0.707			0.616	0.606	0.555			-0.001	0	0.002
			1 day, 18:29:46	0.7	0.685	0.697			0.681	0.675	0.69			0.644	0.66	0.699			0.601	0.592	0.541			-0.001	0.001	0
			1 day, 18:59:46	0.688	0.675	0.685			0.671	0.655	0.675			0.631	0.648	0.687			0.595	0.582	0.538			-0.001	0	0
			1 day, 19:29:46	0.687	0.665	0.676			0.652	0.641	0.663			0.614	0.635	0.675			0.582	0.571	0.52			-0.001	0	0
			1 day, 19:59:46	0.672	0.653	0.663			0.641	0.624	0.65			0.608	0.625	0.66			0.566	0.561	0.512			0	0.001	0
			1 day, 20:29:46	0.653	0.642	0.654			0.621	0.614	0.638			0.59	0.61	0.65			0.561	0.549	0.501			-0.002	0	0.002
			1 day, 20:59:46	0.646	0.635	0.647			0.603	0.603	0.623			0.577	0.596	0.635			0.55	0.537	0.485			-0.001	0	0.001
			1 day, 21:29:46	0.629	0.624	0.639			0.593	0.589	0.606			0.569	0.585	0.629			0.537	0.529	0.472			0.001	0	-0.001
			1 day, 21:59:46	0.618	0.614	0.629			0.586	0.577	0.597			0.56	0.571	0.62			0.524	0.516	0.467			-0.001	0.001	0
			1 day, 22:29:46	0.607	0.603	0.616			0.574	0.562	0.587			0.546	0.563	0.604			0.518	0.507	0.466			-0.001	0.002	-0.001
			1 day, 22:59:46	0.596	0.593	0.607			0.562	0.549	0.569			0.533	0.553	0.595			0.507	0.499	0.44			-0.001	0.001	0
			1 day, 23:29:46	0.586	0.583	0.597			0.552	0.54	0.564			0.525	0.542	0.595			0.498	0.489	0.429			-0.001	0.001	0
			1 day, 23:59:46	0.579	0.572	0.588			0.538	0.527	0.554			0.519	0.525	0.577			0.487	0.482	0.427			-0.001	0	0.001
			2 days, 0:29:46	0.566	0.562	0.573			0.532	0.512	0.537			0.503	0.526	0.579			0.479	0.476	0.421			-0.001	0.001	0
Corrected [Blank Read 2:600]				ΔmltB2.2 (1)	ΔmltB2.2 (2)	ΔmltB2.1 (3)			ΔmltB2.2 (1)	ΔmltB2.2 (2)	ΔmltB2.2 (3)			XccA (1)	Xcca (2)	XccA (3)			ΔmltB2.1-ΔmltB2.2 (1)	ΔmltB2.1-ΔmltB2.2 (2)	ΔmltB2.1-ΔmltB2.2 (3)			nb	nb	nb
			Time
			00:29:46	A1	A2	A3	Média	Desvio	B1	B2	B3	Média	Desvio	B4	B5	B6	Média	Desvio	C1	C2	C3	Média	Desvio	C4	C5	C6
			00:59:46	0.16	0.176	0.184	0.173333	0.00997775	0.166	0.17	0.19	0.175333	0.0104987	0.365	0.348	0.316	0.343	0.0203142	0.257	0.26	0.278	0.265	0.00927362	0	0.001	-0.001
			01:29:46	0.188	0.206	0.216	0.203333	0.0115854	0.192	0.203	0.224	0.206333	0.0132749	0.411	0.393	0.353	0.385667	0.0242395	0.293	0.302	0.319	0.304667	0.0107806	0	0.001	-0.001
			01:59:46	0.223	0.245	0.256	0.241333	0.0137194	0.223	0.242	0.264	0.243	0.0167531	0.468	0.444	0.398	0.436667	0.029044	0.343	0.354	0.373	0.356667	0.0123918	-0.001	0.001	0
			02:29:46	0.264	0.29	0.303	0.285667	0.0162138	0.26	0.284	0.308	0.284	0.0195959	0.536	0.506	0.455	0.499	0.0334365	0.403	0.415	0.437	0.418333	0.0140791	-0.001	0.001	0
			02:59:46	0.306	0.335	0.348	0.329667	0.0175563	0.3	0.326	0.354	0.326667	0.0220504	0.6	0.567	0.51	0.559	0.0371753	0.471	0.484	0.508	0.487667	0.0153261	-0.003	-0.001	0.004
			03:29:46	0.358	0.39	0.405	0.384333	0.0196016	0.353	0.38	0.414	0.382333	0.0249577	0.678	0.642	0.58	0.633333	0.040475	0.553	0.566	0.62	0.579667	0.0290096	-0.001	0.001	0
			03:59:46	0.415	0.451	0.467	0.444333	0.021746	0.409	0.441	0.478	0.442667	0.0281938	0.764	0.724	0.656	0.714667	0.044582	0.636	0.652	0.681	0.656333	0.018625	-0.002	0.001	0.001
			04:29:46	0.481	0.522	0.538	0.513667	0.0240046	0.47	0.508	0.55	0.509333	0.0326735	0.857	0.816	0.742	0.805	0.0475885	0.731	0.742	0.772	0.748333	0.0173269	-0.001	0.001	0
			04:59:46	0.553	0.599	0.611	0.587667	0.0249978	0.533	0.578	0.621	0.577333	0.0359289	0.946	0.903	0.825	0.891333	0.0500822	0.829	0.831	0.867	0.842333	0.0174611	-0.001	0.002	0
			05:29:46	0.628	0.677	0.69	0.665	0.0266958	0.599	0.647	0.692	0.646	0.0379737	1.027	0.985	0.909	0.973667	0.0488353	0.911	0.909	0.946	0.922	0.0169902	-0.005	-0.003	0.008
			05:59:46	0.716	0.773	0.783	0.757333	0.0295108	0.677	0.725	0.775	0.725667	0.0400111	1.104	1.061	0.988	1.051	0.0478818	0.989	0.981	1.02	0.996667	0.0168193	-0.005	-0.003	0.008
			06:29:46	0.814	0.869	0.882	0.855	0.0294732	0.764	0.812	0.867	0.814333	0.0420819	1.175	1.136	1.065	1.12533	0.0455363	1.067	1.052	1.095	1.07133	0.0178201	-0.001	0.001	0
			06:59:46	0.902	0.949	0.968	0.939667	0.0277409	0.847	0.895	0.952	0.898	0.0429185	1.236	1.2	1.13	1.18867	0.0440101	1.136	1.116	1.161	1.13767	0.0184089	-0.001	0.001	0
			07:29:46	0.979	1.021	1.041	1.01367	0.0258371	0.93	0.979	1.036	0.981667	0.0433154	1.292	1.257	1.191	1.24667	0.0418755	1.202	1.178	1.224	1.20133	0.0187853	-0.001	0.001	0
			07:59:46	1.047	1.084	1.108	1.07967	0.0250909	1.004	1.051	1.109	1.05467	0.0429444	1.346	1.312	1.25	1.30267	0.0397436	1.264	1.234	1.282	1.26	0.019799	-0.001	0.001	0
			08:29:46	1.109	1.146	1.172	1.14233	0.02585	1.074	1.119	1.175	1.12267	0.0413145	1.397	1.362	1.301	1.35333	0.0396681	1.322	1.29	1.34	1.31733	0.0206774	-0.001	0.001	0
			08:59:46	1.169	1.204	1.23	1.201	0.0249933	1.138	1.181	1.235	1.18467	0.0396849	1.445	1.41	1.35	1.40167	0.0392287	1.377	1.343	1.395	1.37167	0.0215613	-0.001	0.001	0
			09:29:46	1.221	1.257	1.284	1.254	0.025807	1.193	1.231	1.285	1.23633	0.0377477	1.486	1.45	1.392	1.44267	0.0387241	1.425	1.391	1.445	1.42033	0.022291	-0.005	-0.003	0.008
			09:59:46	1.281	1.315	1.345	1.31367	0.0261449	1.251	1.284	1.34	1.29167	0.0367363	1.535	1.498	1.439	1.49067	0.0395334	1.479	1.441	1.5	1.47333	0.0244177	-0.001	0.001	0
			10:29:46	1.333	1.366	1.394	1.36433	0.024931	1.299	1.324	1.386	1.33633	0.0365726	1.574	1.533	1.476	1.52767	0.0401857	1.524	1.485	1.547	1.51867	0.0255908	-0.002	0	0.002
			10:59:46	1.383	1.418	1.445	1.41533	0.0253815	1.346	1.366	1.43	1.38067	0.0358267	1.614	1.574	1.514	1.56733	0.0410961	1.569	1.532	1.597	1.566	0.0266208	-0.001	0.001	0
			11:29:46	1.433	1.468	1.495	1.46533	0.0253815	1.392	1.405	1.471	1.42267	0.0345864	1.653	1.613	1.548	1.60467	0.0432692	1.61	1.573	1.641	1.608	0.0277969	-0.001	0.001	0
			11:59:46	1.48	1.519	1.547	1.51533	0.0274752	1.437	1.442	1.514	1.46433	0.0351789	1.688	1.645	1.58	1.63767	0.0443947	1.645	1.612	1.683	1.64667	0.0290096	-0.001	0.001	0
			12:29:46	1.525	1.564	1.59	1.55967	0.0267125	1.469	1.477	1.548	1.498	0.0355059	1.722	1.677	1.608	1.669	0.0468828	1.675	1.647	1.722	1.68133	0.0309444	-0.001	0	0.001
			12:59:46	1.567	1.604	1.634	1.60167	0.0274024	1.503	1.515	1.586	1.53467	0.0366273	1.753	1.709	1.636	1.69933	0.0482517	1.704	1.679	1.753	1.712	0.0307354	-0.001	0.001	0
			13:29:46	1.603	1.649	1.677	1.643	0.0305068	1.524	1.543	1.621	1.56267	0.0419709	1.782	1.736	1.659	1.72567	0.0507434	1.724	1.706	1.779	1.73633	0.0310519	-0.001	0.001	0
			13:59:46	1.637	1.682	1.714	1.67767	0.0315841	1.556	1.575	1.654	1.595	0.0424343	1.811	1.763	1.686	1.75333	0.0514868	1.744	1.727	1.803	1.758	0.0325679	-0.001	0.001	0
			14:29:46	1.667	1.716	1.748	1.71033	0.03331	1.582	1.601	1.686	1.623	0.045218	1.835	1.788	1.708	1.777	0.0524277	1.759	1.746	1.821	1.77533	0.0327244	-0.001	0.001	0
			14:59:46	1.693	1.748	1.781	1.74067	0.0362981	1.606	1.629	1.718	1.651	0.0482977	1.857	1.813	1.725	1.79833	0.0548776	1.775	1.762	1.842	1.793	0.0350523	-0.001	0.001	0
			15:29:46	1.72	1.77	1.8	1.76333	0.0329983	1.633	1.652	1.748	1.67767	0.0503344	1.88	1.838	1.743	1.82033	0.0573081	1.79	1.776	1.851	1.80567	0.0325611	-0.001	0.001	0
			15:59:46	1.733	1.792	1.822	1.78233	0.0369715	1.655	1.674	1.771	1.7	0.0508003	1.894	1.855	1.758	1.83567	0.05718	1.805	1.788	1.868	1.82033	0.0344125	-0.001	0.001	0
			16:29:46	1.749	1.813	1.849	1.80367	0.0413548	1.673	1.695	1.795	1.721	0.0530911	1.911	1.871	1.771	1.851	0.0588784	1.816	1.801	1.883	1.83333	0.0356495	-0.001	0.002	-0.001
			16:59:46	1.759	1.821	1.853	1.811	0.0390214	1.687	1.71	1.813	1.73667	0.0547865	1.916	1.885	1.779	1.86	0.0586572	1.827	1.811	1.896	1.84467	0.0368812	-0.003	-0.002	0.005
			17:29:46	1.776	1.84	1.87	1.82867	0.0392032	1.702	1.731	1.835	1.756	0.0571022	1.925	1.903	1.791	1.873	0.0586742	1.839	1.823	1.91	1.85733	0.0378095	-0.001	0.001	0
			17:59:46	1.787	1.851	1.884	1.84067	0.0402685	1.711	1.745	1.849	1.76833	0.0587045	1.933	1.912	1.799	1.88133	0.0588463	1.844	1.832	1.922	1.866	0.0398999	-0.001	0.001	-0.001
			18:29:46	1.799	1.865	1.897	1.85367	0.040803	1.725	1.758	1.862	1.78167	0.05838	1.933	1.921	1.809	1.88767	0.055841	1.851	1.84	1.93	1.87367	0.040086	0	0.001	-0.001
			18:59:46	1.808	1.867	1.902	1.859	0.03879	1.731	1.766	1.868	1.78833	0.0581167	1.935	1.923	1.816	1.89133	0.0534935	1.852	1.843	1.934	1.87633	0.0409417	-0.001	0.002	-0.001
			19:29:46	1.82	1.876	1.918	1.87133	0.0401442	1.738	1.775	1.876	1.79633	0.0583229	1.935	1.926	1.82	1.89367	0.0522196	1.854	1.847	1.938	1.87967	0.0413468	0	0	0
			19:59:46	1.821	1.888	1.924	1.87767	0.0426797	1.744	1.783	1.881	1.80267	0.0576329	1.928	1.922	1.822	1.89067	0.0486164	1.852	1.847	1.944	1.881	0.0445945	0	0	0
			20:29:46	1.828	1.89	1.933	1.88367	0.0430994	1.751	1.783	1.882	1.80533	0.0557634	1.921	1.917	1.825	1.88767	0.0443421	1.857	1.855	1.945	1.88567	0.0419629	0	0.001	-0.001
			20:59:46	1.826	1.895	1.932	1.88433	0.0439267	1.756	1.791	1.885	1.81067	0.0544692	1.918	1.915	1.822	1.885	0.0445646	1.842	1.849	1.942	1.87767	0.0455802	0	0	-0.001
			21:29:46	1.832	1.894	1.931	1.88567	0.0408439	1.758	1.792	1.883	1.811	0.0527699	1.911	1.913	1.825	1.883	0.0410203	1.832	1.841	1.936	1.86967	0.0470484	-0.001	0.004	-0.002
			21:59:46	1.829	1.894	1.932	1.885	0.0425284	1.757	1.787	1.881	1.80833	0.0528226	1.911	1.91	1.817	1.87933	0.0440782	1.834	1.832	1.933	1.86633	0.0471475	0	0.001	-0.001
			22:29:46	1.82	1.885	1.921	1.87533	0.0417958	1.758	1.781	1.874	1.80433	0.0501487	1.902	1.905	1.818	1.875	0.0403237	1.819	1.815	1.926	1.85333	0.051409	-0.003	-0.003	0.006
			22:59:46	1.825	1.89	1.923	1.87933	0.0407131	1.761	1.781	1.878	1.80667	0.0510969	1.898	1.902	1.811	1.87033	0.0419868	1.819	1.816	1.922	1.85233	0.049277	0	0.001	-0.001
			23:29:46	1.818	1.884	1.925	1.87567	0.0440782	1.75	1.772	1.87	1.79733	0.0521621	1.894	1.896	1.81	1.86667	0.0400777	1.808	1.812	1.922	1.84733	0.0528226	0	0.001	-0.001
			23:59:46	1.817	1.882	1.921	1.87333	0.0428978	1.754	1.77	1.867	1.797	0.0499266	1.89	1.891	1.811	1.864	0.0374789	1.796	1.802	1.905	1.83433	0.0500289	0	0.001	-0.001
			1 day, 0:29:46	1.812	1.878	1.912	1.86733	0.0415157	1.748	1.767	1.864	1.793	0.0508003	1.883	1.885	1.805	1.85767	0.0372499	1.777	1.795	1.894	1.822	0.0514393	0	0.001	-0.001
			1 day, 0:59:46	1.797	1.869	1.903	1.85633	0.0441915	1.738	1.762	1.855	1.785	0.0504579	1.873	1.875	1.795	1.84767	0.0372499	1.758	1.782	1.881	1.807	0.0532353	0	0.001	-0.001
			1 day, 1:29:46	1.792	1.853	1.885	1.84333	0.0385775	1.734	1.761	1.853	1.78267	0.0509401	1.866	1.866	1.787	1.83967	0.037241	1.766	1.77	1.869	1.80167	0.0476399	0	0.001	-0.001
			1 day, 1:59:46	1.771	1.84	1.874	1.82833	0.0428512	1.726	1.753	1.843	1.774	0.05002	1.857	1.86	1.778	1.83167	0.0379678	1.744	1.758	1.85	1.784	0.0470177	-0.002	-0.001	0.002
			1 day, 2:29:46	1.76	1.824	1.86	1.81467	0.0413548	1.72	1.739	1.839	1.766	0.0521983	1.851	1.85	1.776	1.82567	0.035122	1.732	1.758	1.842	1.77733	0.046942	0	0.001	-0.001
			1 day, 2:59:46	1.752	1.82	1.855	1.809	0.0427629	1.713	1.737	1.838	1.76267	0.0541623	1.841	1.842	1.766	1.81633	0.0355934	1.719	1.737	1.822	1.75933	0.0449172	0	0.001	-0.001
			1 day, 3:29:46	1.742	1.804	1.837	1.79433	0.0393813	1.707	1.723	1.832	1.754	0.0555398	1.833	1.834	1.758	1.80833	0.0355934	1.7	1.718	1.799	1.739	0.0430581	0	0.001	-0.001
			1 day, 3:59:46	1.725	1.788	1.825	1.77933	0.0412822	1.693	1.72	1.821	1.74467	0.0550898	1.824	1.823	1.752	1.79967	0.0337079	1.679	1.699	1.766	1.71467	0.0372051	0	0.001	0
			1 day, 4:29:46	1.705	1.774	1.803	1.76067	0.0411042	1.687	1.714	1.812	1.73767	0.053705	1.809	1.814	1.744	1.789	0.0318852	1.653	1.671	1.735	1.68633	0.0351884	-0.001	0.001	0
			1 day, 4:59:46	1.683	1.749	1.782	1.738	0.0411582	1.68	1.705	1.806	1.73033	0.0544692	1.8	1.804	1.728	1.77733	0.0349221	1.636	1.65	1.702	1.66267	0.0283941	-0.001	0.001	0
			1 day, 5:29:46	1.666	1.724	1.76	1.71667	0.0387241	1.674	1.692	1.795	1.72033	0.0533062	1.787	1.793	1.723	1.76767	0.0316789	1.611	1.617	1.667	1.63167	0.0251042	-0.001	0.001	0
			1 day, 5:59:46	1.651	1.7	1.737	1.696	0.0352231	1.657	1.681	1.793	1.71033	0.0592696	1.772	1.776	1.715	1.75433	0.0278608	1.591	1.597	1.638	1.60867	0.0208859	-0.001	0.001	0
			1 day, 6:29:46	1.625	1.675	1.715	1.67167	0.0368179	1.641	1.675	1.777	1.69767	0.0577889	1.754	1.763	1.697	1.738	0.0292233	1.571	1.571	1.606	1.58267	0.0164992	-0.002	0.003	-0.001
			1 day, 6:59:46	1.61	1.656	1.697	1.65433	0.0355371	1.639	1.663	1.756	1.686	0.0504579	1.737	1.747	1.683	1.72233	0.0281109	1.557	1.551	1.583	1.56367	0.0138884	-0.001	0.001	0
			1 day, 7:29:46	1.61	1.635	1.676	1.64033	0.027207	1.623	1.656	1.743	1.674	0.0506162	1.719	1.734	1.667	1.70667	0.0287093	1.542	1.533	1.56	1.545	0.011225	-0.001	0.001	0
			1 day, 7:59:46	1.598	1.621	1.67	1.62967	0.0300259	1.612	1.642	1.731	1.66167	0.0505327	1.698	1.716	1.649	1.68767	0.0283118	1.522	1.513	1.54	1.525	0.011225	-0.001	0.001	0
			1 day, 8:29:46	1.58	1.599	1.642	1.607	0.0259358	1.597	1.627	1.711	1.645	0.0482494	1.679	1.691	1.628	1.666	0.027313	1.517	1.491	1.513	1.507	0.011431	-0.001	0.001	0
			1 day, 8:59:46	1.547	1.58	1.616	1.581	0.028178	1.581	1.612	1.683	1.62533	0.0426953	1.652	1.668	1.605	1.64167	0.0267374	1.512	1.467	1.488	1.489	0.0183848	-0.002	0	0.002
			1 day, 9:29:46	1.536	1.557	1.602	1.565	0.0275318	1.564	1.592	1.657	1.60433	0.0389558	1.631	1.645	1.585	1.62033	0.0256298	1.472	1.464	1.458	1.46467	0.00573488	-0.001	0.001	0
			1 day, 9:59:46	1.51	1.538	1.577	1.54167	0.0274752	1.55	1.57	1.636	1.58533	0.0367454	1.609	1.625	1.569	1.601	0.0235514	1.455	1.425	1.432	1.43733	0.0128149	-0.001	0.001	0
			1 day, 10:29:46	1.479	1.511	1.546	1.512	0.0273618	1.535	1.54	1.606	1.56033	0.0323557	1.571	1.596	1.539	1.56867	0.0233286	1.436	1.401	1.408	1.415	0.0151217	0.001	0	-0.001
			1 day, 10:59:46	1.455	1.488	1.532	1.49167	0.0315419	1.514	1.514	1.574	1.534	0.0282843	1.535	1.574	1.518	1.54233	0.0234426	1.415	1.376	1.38	1.39033	0.0175182	-0.002	0	0.002
			1 day, 11:29:46	1.432	1.464	1.503	1.46633	0.0290325	1.496	1.487	1.547	1.51	0.0264197	1.503	1.542	1.495	1.51333	0.0205318	1.392	1.365	1.347	1.368	0.0184932	-0.001	0.001	0
			1 day, 11:59:46	1.404	1.427	1.469	1.43333	0.0269114	1.468	1.456	1.519	1.481	0.027313	1.468	1.51	1.47	1.48267	0.0193448	1.371	1.332	1.325	1.34267	0.0202375	-0.001	0.001	-0.001
			1 day, 12:29:46	1.383	1.408	1.46	1.417	0.0320728	1.444	1.431	1.492	1.45567	0.026234	1.436	1.483	1.449	1.456	0.0198158	1.35	1.295	1.287	1.31067	0.028004	-0.001	0.001	0
			1 day, 12:59:46	1.361	1.384	1.421	1.38867	0.0247162	1.414	1.404	1.462	1.42667	0.0253158	1.403	1.457	1.429	1.42967	0.0220504	1.325	1.276	1.25	1.28367	0.0310948	-0.001	0.001	0
			1 day, 13:29:46	1.35	1.363	1.4	1.371	0.0211818	1.383	1.376	1.434	1.39767	0.02585	1.369	1.422	1.405	1.39867	0.0220958	1.324	1.257	1.219	1.26667	0.0434076	-0.002	0.001	0.001
			1 day, 13:59:46	1.316	1.343	1.375	1.34467	0.0241155	1.356	1.355	1.407	1.37267	0.0242808	1.343	1.395	1.383	1.37367	0.0222311	1.27	1.219	1.2	1.22967	0.029556	-0.001	0.001	0
			1 day, 14:29:46	1.3	1.315	1.357	1.324	0.0241247	1.329	1.326	1.379	1.34467	0.0243082	1.311	1.362	1.362	1.345	0.0240416	1.248	1.2	1.154	1.20067	0.0383782	0	0	0
			1 day, 14:59:46	1.279	1.292	1.333	1.30133	0.0230121	1.304	1.301	1.353	1.31933	0.0238374	1.283	1.339	1.341	1.321	0.0268825	1.219	1.171	1.133	1.17433	0.0351884	-0.001	0.001	0
			1 day, 15:29:46	1.263	1.274	1.315	1.284	0.0223756	1.278	1.276	1.328	1.294	0.0240555	1.254	1.315	1.321	1.29667	0.0302692	1.185	1.145	1.109	1.14633	0.0310412	-0.001	0.001	0
			1 day, 15:59:46	1.239	1.244	1.294	1.259	0.0248328	1.247	1.251	1.3	1.266	0.024097	1.23	1.28	1.299	1.26967	0.0291014	1.156	1.116	1.076	1.116	0.0326599	-0.003	0.004	-0.001
			1 day, 16:29:46	1.231	1.232	1.266	1.243	0.0162686	1.227	1.226	1.27	1.241	0.0205102	1.215	1.257	1.277	1.24967	0.0258371	1.137	1.094	1.042	1.091	0.0388416	-0.001	0.001	0
			1 day, 16:59:46	1.199	1.212	1.249	1.22	0.0211818	1.204	1.206	1.255	1.22167	0.0235844	1.192	1.238	1.256	1.22867	0.0269485	1.106	1.072	1.025	1.06767	0.0332098	-0.001	0.001	0
			1 day, 17:29:46	1.186	1.192	1.23	1.20267	0.0194822	1.182	1.176	1.228	1.19533	0.0232283	1.168	1.217	1.229	1.20467	0.026386	1.09	1.049	0.998	1.04567	0.0376327	-0.001	0.001	0
			1 day, 17:59:46	1.156	1.166	1.205	1.17567	0.0211397	1.157	1.15	1.194	1.167	0.0193046	1.151	1.192	1.202	1.18167	0.0220656	1.06	1.026	0.962	1.016	0.0406284	-0.006	-0.003	0.009
			1 day, 18:29:46	1.148	1.16	1.191	1.16633	0.0181169	1.143	1.121	1.179	1.14767	0.0239072	1.123	1.16	1.185	1.156	0.0254689	1.052	1.014	0.945	1.00367	0.0442895	-0.002	0	0.003
			1 day, 18:59:46	1.125	1.129	1.166	1.14	0.0184572	1.117	1.112	1.157	1.12867	0.0201384	1.105	1.152	1.17	1.14233	0.0274024	1.026	0.99	0.921	0.979	0.043566	-0.001	0.001	0
			1 day, 19:29:46	1.106	1.113	1.146	1.12167	0.017442	1.1	1.078	1.133	1.10367	0.0226029	1.082	1.131	1.151	1.12133	0.0289866	1.015	0.973	0.915	0.967667	0.0409986	-0.001	0.001	0.001
			1 day, 19:59:46	1.104	1.098	1.131	1.111	0.0143527	1.069	1.056	1.113	1.07933	0.0243903	1.054	1.107	1.13	1.097	0.0318224	0.993	0.955	0.885	0.944333	0.0447313	-0.001	0.001	0.001
			1 day, 20:29:46	1.08	1.078	1.11	1.08933	0.0146363	1.05	1.027	1.09	1.05567	0.0260299	1.043	1.09	1.105	1.07933	0.0264113	0.966	0.938	0.871	0.925	0.0398581	-0.001	0.001	0
			1 day, 20:59:46	1.049	1.06	1.094	1.06767	0.0191543	1.019	1.011	1.07	1.03333	0.0261321	1.012	1.064	1.088	1.05467	0.031721	0.957	0.918	0.852	0.909	0.0433359	-0.003	0	0.003
			1 day, 21:29:46	1.039	1.048	1.082	1.05633	0.0185173	0.988	0.992	1.044	1.008	0.0255082	0.989	1.039	1.063	1.03033	0.0308257	0.939	0.899	0.825	0.887667	0.0472252	-0.002	0	0.001
			1 day, 21:59:46	1.011	1.029	1.069	1.03633	0.0242395	0.972	0.971	1.016	0.986333	0.0209815	0.977	1.021	1.053	1.017	0.0311555	0.916	0.885	0.803	0.868	0.0476725	0.001	0	-0.002
			1 day, 22:29:46	0.993	1.014	1.052	1.01967	0.0244177	0.961	0.95	1.001	0.970667	0.021914	0.96	0.996	1.039	0.998333	0.0322938	0.895	0.864	0.794	0.851	0.0422453	-0.001	0.001	0
			1 day, 22:59:46	0.975	0.994	1.03	0.999667	0.0228084	0.941	0.926	0.985	0.950667	0.0250377	0.936	0.982	1.012	0.976667	0.0312552	0.884	0.848	0.792	0.841333	0.0378535	-0.001	0.002	-0.001
			1 day, 23:29:46	0.959	0.978	1.016	0.984333	0.0236972	0.921	0.904	0.955	0.926667	0.0212027	0.915	0.964	0.996	0.958333	0.03331	0.865	0.834	0.749	0.816	0.0490374	-0.001	0.001	0
			1 day, 23:59:46	0.942	0.962	0.998	0.967333	0.0231709	0.905	0.89	0.945	0.913333	0.023214	0.9	0.946	0.996	0.947333	0.0392032	0.85	0.819	0.73	0.799667	0.0508615	-0.001	0.001	0
			2 days, 0:29:46	0.93	0.943	0.983	0.952	0.0225536	0.882	0.868	0.93	0.893333	0.0265497	0.89	0.915	0.966	0.923667	0.0316263	0.831	0.806	0.726	0.787667	0.0447834	-0.002	0	0.001
				0.909	0.927	0.958	0.931333	0.0202375	0.873	0.843	0.9	0.872	0.0232809	0.863	0.917	0.969	0.916333	0.0432769	0.818	0.796	0.716	0.776667	0.0438279	-0.001	0.001	0
																					0
																					10
																					20
																					30
																					40
																					50
